# Supplementary material for: Neural representations of situations and mental states are composed of sums of representations of the actions they afford
Source: Nat Commun. 2024 Jan 19;15:620. doi: 10.1038/s41467-024-44870-7 (PMC10799018; doi:10.1038/s41467-024-44870-7)
Supplement: Supplementary file 4 — Source Data [file 41467_2024_44870_MOESM4_ESM.zip]

Archive with 4 entries (4 files):
- figure1_sourcedata.csv
- figure2_sourcedata.csv
- figure4_sourcedata.csv
- figure5_sourcedata.csv
