# Supplementary material for: Neural representations of situations and mental states are composed of sums of representations of the actions they afford
Source: Nat Commun. 2024 Jan 19;15:620. doi: 10.1038/s41467-024-44870-7 (PMC10799018; doi:10.1038/s41467-024-44870-7)
Supplement: Supplementary file 4 — Source Data [file 41467_2024_44870_MOESM4_ESM.zip › figure1_sourcedata.csv]

stimulus	type	selection_stage	umap_dim1	umap_dim1
applauding	action	1	1.793203509	1.615898899
arresting	action	0	0.810568387	1.121397758
attacking	action	0	2.320815058	0.033860836
baking	action	1	0.845208412	-0.829551459
barbecuing	action	2	1.097753278	-1.111098405
bathing	action	2	2.577733986	-1.864120663
bicycling	action	2	1.932121147	-1.318543189
biting	action	2	3.199284862	-0.197559017
boating	action	0	1.793726586	-1.669091353
boiling	action	2	1.180860274	-0.761950017
bowling	action	2	1.191240806	-0.291705298
boxing	action	0	1.477443452	-0.212401967
burying	action	0	2.671766438	-0.135540081
burning	action	2	2.013952361	-0.489122971
buying	action	0	1.644833798	-0.368188486
calling	action	0	1.179974213	1.051052333
calming	action	1	-2.442526869	1.652998
camping	action	2	1.64318922	-1.615479938
carrying	action	0	2.255190893	-0.227982123
carving	action	0	1.867787952	-0.369717685
celebrating	action	2	0.585672583	1.530574869
cheering	action	1	2.025362006	1.594281663
chewing	action	0	3.308379774	-0.255592965
chopping	action	1	2.711136842	-0.678615964
clapping	action	1	1.979992275	1.555697376
cleaning	action	1	3.015513461	-1.821972233
climbing	action	0	2.333354297	-1.093848194
coaching	action	0	1.103587652	0.072004205
competing	action	2	1.765374332	-0.26620407
complaining	action	2	1.620045492	1.509560533
contradicting	action	0	1.015647348	1.107102575
conversing	action	2	0.917598776	0.811948962
convincing	action	1	0.105375197	1.080345961
cooking	action	1	0.851770314	-1.165471004
coughing	action	2	2.160254229	1.458014783
crafting	action	2	0.862135524	-0.101619649
crawling	action	0	2.210243882	-0.719754311
crouching	action	2	2.185435995	0.528318399
crying	action	1	1.957634501	1.573409742
cuddling	action	1	2.746035525	0.899149443
dancing	action	2	1.830822604	0.96944535
delaying	action	2	2.192619853	-0.183827152
digging	action	0	2.658798652	-0.292631107
dining	action	1	0.328744377	-1.465120789
discussing	action	0	0.673657616	0.621773621
diving	action	0	1.978125616	-1.491942322
dressing	action	0	0.406024285	-1.649321231
drinking	action	2	0.482518974	-1.075610331
driving	action	1	1.667882791	-1.078454842
drumming	action	2	1.817366095	0.859687453
dusting	action	0	2.995654188	-1.645284546
eating	action	2	1.002738933	-1.294866886
exercising	action	2	1.776910044	-0.807386991
falling	action	0	2.849051817	-0.632039699
feeding	action	2	1.539064504	-0.626490665
fencing	action	0	0.744488045	-1.621616963
fighting	action	2	1.696342914	0.1301638
filming	action	0	0.845788416	0.612293337
fishing	action	0	1.799905977	-1.632196716
flexing	action	0	2.698156859	0.1217565
frowning	action	2	2.558138656	1.685317214
frying	action	0	1.127232604	-1.02786497
gambling	action	0	0.434875421	-0.863348591
gardening	action	2	0.979244436	-1.949082583
giggling	action	2	2.465655613	1.450252863
giving	action	0	2.064703664	-0.054786461
gluing	action	0	1.534315058	-0.160872917
grilling	action	2	0.9312275	-1.021362166
grinning	action	1	2.455375825	1.687421418
grooming	action	0	2.634800328	-1.389582662
guarding	action	0	2.183546298	0.47075743
guessing	action	0	1.24685703	0.218484988
hammering	action	2	2.736860125	-0.257768104
helping	action	0	1.700488906	0.079064064
hiding	action	0	2.258130194	0.218423725
hiking	action	0	2.018065991	-1.576942767
hindering	action	2	1.986916712	-0.019210589
hitting	action	0	2.988942859	-0.157773433
hitchhiking	action	2	1.670236899	-1.122953386
hugging	action	1	2.669737658	1.17508986
hunting	action	1	1.36007952	-1.249474355
imitating	action	0	1.425852299	0.595844119
inflating	action	0	2.816079859	0.050228913
injecting	action	0	2.45757185	-0.126657822
inspecting	action	0	1.593435231	0.308277066
instructing	action	0	1.256223232	0.732071716
interviewing	action	0	0.779728709	0.80666964
jogging	action	1	1.942512121	-1.136102732
juggling	action	0	1.749662134	-0.137275747
jumping	action	0	2.495822127	-0.737530974
kicking	action	0	3.261942754	0.02327527
kissing	action	1	2.966853372	0.866283058
kneeling	action	2	2.205934604	0.634713123
knitting	action	0	0.806503141	-0.273197407
laughing	action	1	2.385186729	1.611423459
leaning	action	0	2.231223468	0.549058903
leaving	action	1	1.977410069	-0.090599918
lecturing	action	1	0.867319546	0.76668356
licking	action	0	3.255036138	0.429635814
lifting	action	0	2.702017178	0.22333651
listening	action	0	1.220772069	0.592832144
locking	action	0	2.498181178	-0.151312218
loving	action	1	-0.815075318	-0.333501051
marching	action	0	1.675282909	1.408908885
marrying	action	1	1.486127086	-0.261596314
massaging	action	0	2.916495541	0.129122559
measuring	action	0	1.326412468	0.245232756
meeting	action	2	0.026811278	0.540848982
monitoring	action	2	1.256867218	0.096191013
mopping	action	2	3.103573378	-1.768126147
mowing	action	0	1.251828704	-1.98074226
officiating	action	1	1.066183765	0.441407646
painting	action	0	0.629673666	0.031971557
paying	action	0	1.731992462	-0.251757307
pedaling	action	0	2.020719638	-1.282404446
peeling	action	0	3.071751056	-1.098125663
performing	action	2	1.591293963	0.64099648
photographing	action	0	0.903522356	0.511052394
pitching	action	0	2.114375291	0.016437545
planting	action	0	1.089739607	-1.980318919
playing	action	0	1.581237288	0.256657495
pointing	action	0	2.029186382	0.800739366
poking	action	0	3.107626069	0.330359564
pouring	action	0	2.59552481	-0.609440522
praying	action	1	1.237852883	1.193522723
preaching	action	0	0.914991022	0.627400895
protesting	action	0	1.486274418	1.471850469
punching	action	0	3.31396078	0.0254658
pushing	action	0	3.008587934	0.033567273
queuing	action	0	1.881530325	0.253661741
quoting	action	0	1.089510526	1.142849152
racing	action	0	2.024863297	-0.898541747
rafting	action	0	1.779130385	-1.801344527
reading	action	0	0.805093624	0.351086412
remembering	action	2	0.476163695	1.399474356
reminiscing	action	1	0.457660714	1.342936826
repairing	action	0	1.686610768	-0.003258213
repenting	action	2	0.827979876	1.316721461
resting	action	2	2.156159903	0.681427868
riding	action	0	1.985284376	-1.34641399
rinsing	action	2	3.208817646	-1.594911976
rowing	action	0	1.866671158	-1.555342645
running	action	0	1.839216781	-0.512095109
saluting	action	0	1.741659228	1.777641945
sawing	action	0	2.219014416	-0.519682235
scrubbing	action	0	3.229147979	-1.546148236
selling	action	0	2.034485554	-0.059311567
serving	action	0	1.500870478	0.134083274
sewing	action	0	0.84263531	-0.229956335
shaving	action	0	2.723259111	-1.33009166
shooting	action	0	0.971194946	0.519241206
shopping	action	2	0.476521507	-1.824193891
shouting	action	1	2.034387907	1.67860516
shoving	action	0	3.242907697	-0.006511003
shoveling	action	2	2.630347957	-0.928374189
shredding	action	0	2.799732579	-0.421346206
shrugging	action	1	2.543390291	1.691188415
signing	action	0	1.100077976	0.790148828
singing	action	1	1.688428249	0.853594578
sitting	action	2	1.873031662	0.568883932
skating	action	0	2.284190576	-1.185522259
sketching	action	0	0.628936616	0.311122946
skiing	action	0	2.293047855	-1.546654694
skipping	action	2	2.334738746	-0.681843371
slapping	action	0	3.268379222	0.043480031
sleeping	action	1	2.385296528	0.809688537
slipping	action	2	2.97313479	-0.591340039
smiling	action	2	2.416450108	1.647525032
smoking	action	0	0.74318344	-0.817386712
snapping	action	2	3.015446433	-0.461065282
sneezing	action	1	2.335388182	1.382901013
sniffing	action	0	3.287789797	0.470911078
snuggling	action	1	2.65499804	0.993841522
socializing	action	2	-0.095420868	-0.834165549
speaking	action	1	1.011586264	0.980195161
speculating	action	2	0.938545583	0.185579901
spilling	action	0	2.925019695	-0.574703593
spitting	action	1	3.279869068	-0.001933828
splashing	action	2	2.907081479	-0.672331717
sprinting	action	0	2.123184535	-0.931247471
squatting	action	0	2.362148246	0.599472274
squinting	action	1	2.610787682	1.590608939
standing	action	0	1.902045002	0.571979577
steering	action	0	1.752761867	-0.953729364
stirring	action	0	1.152654195	-0.102205801
stitching	action	0	0.837661502	-0.230559425
stealing	action	0	2.229276387	-0.094761466
stomping	action	0	3.247319483	0.061781839
stretching	action	0	2.897698636	0.186082967
studying	action	0	0.599244104	0.27723236
stuttering	action	2	1.314061376	1.005775599
surfing	action	0	1.888035348	-1.179676421
sweeping	action	0	3.150146896	-1.026577669
swimming	action	2	1.821388545	-1.569455455
talking	action	2	1.431241	0.47476203
tattooing	action	0	0.90831814	-0.018351337
teaching	action	2	0.719067129	0.354089167
thanking	action	1	1.687143985	1.71553936
throwing	action	0	3.064588885	-0.178005341
tickling	action	1	3.209370126	0.516391243
translating	action	0	1.111280176	0.647131906
tricking	action	0	2.385219122	-0.02590807
tripping	action	0	2.810872238	-0.700064455
typing	action	0	0.784938923	0.365784351
vacuuming	action	0	3.08994131	-1.783182507
videotaping	action	1	0.819295415	0.780306813
wailing	action	2	1.845055415	1.711234052
waiting	action	2	1.977121024	0.307154219
walking	action	1	1.920118051	-1.385020371
washing	action	2	2.958005318	-1.9401221
waving	action	2	2.035925998	1.734037424
weeding	action	0	1.071066398	-2.065039923
welding	action	0	1.29955067	-0.003935525
whining	action	2	1.749379982	1.698179762
whistling	action	2	2.0498907	1.569616317
winking	action	2	2.559782965	1.74703811
working	action	0	1.246628094	-0.182754727
wrestling	action	0	1.350377084	-0.049726971
writing	action	0	0.778650535	0.258801465
yawning	action	1	2.513579445	1.665059255
during brunch at a nice restaurant	situation	1	-0.449625448	-1.511048177
at dinner with friends	situation	2	-0.941146162	-1.238691033
at a big meal with family	situation	1	-0.866995351	-1.414419812
at a quick breakfast alone	situation	2	-0.7450426	-1.3406338
at lunch with old friend	situation	0	-1.125574483	-1.22246157
at lunch during conference or convention	situation	0	-0.000792589	0.479934864
at drinks with friends after a long day	situation	1	-0.728087191	-1.413581484
at home with Chinese takeout	situation	0	0.075604576	-1.610064569
at a friend's birthday party	situation	1	-1.454126354	-1.171280839
at a holiday party with family	situation	1	-1.217035048	-1.21960899
at a fireworks display	situation	1	0.776206792	1.628562934
at a New Year's party with friends	situation	0	-1.430833877	-1.055222899
at a friend or relative's wedding	situation	0	-1.319166925	-1.165252782
on vacation to a warm climate	situation	1	2.129941523	-2.358916798
at an interesting historical site	situation	1	-1.432774387	0.408299356
on trip on a cruise ship	situation	0	1.334594435	-1.617221197
on a bike ride on a sunny day	situation	1	1.84765595	-2.201590869
on a warm beach	situation	2	1.994431965	-2.257793003
at a community pool	situation	1	1.446186725	-1.385010662
at an ice rink	situation	0	2.276426285	-1.176113111
at a ski resort	situation	0	2.069742894	-1.587086441
on a camping trip with family	situation	2	1.147580041	-1.587285433
on a hike with a romantic partner	situation	2	-1.176429695	-1.565918555
at a 1st date over coffee	situation	0	-0.646974369	-0.119410517
at a 2nd date you're not sure about	situation	0	-0.763890016	-0.032767628
at a date's home for the first time	situation	0	-0.710844854	-0.061786551
at a dance club with friends	situation	2	-0.745894651	-1.014853953
at a meeting with a supervisor	situation	0	0.087232955	0.46317984
in an interview for a new job	situation	0	0.200876321	0.673541535
during late night work session	situation	1	-0.129603455	-0.928624147
during a normal day at work or class	situation	0	0.336194576	-0.293715617
at a religious service	situation	2	-0.483472731	1.05986527
at a funeral service	situation	2	-0.268662674	1.282828923
at a stand-up comedian performance	situation	2	1.680568157	0.837949058
on a lazy Sunday afternoon	situation	1	-0.225838181	-0.962659083
during a team sport practice	situation	2	1.430429141	-0.542759127
at the doctor's office for a checkup	situation	2	-0.152288056	0.146748842
at the dentist for a routine cleaning	situation	1	3.042066432	-1.899147107
at a therapy appointment	situation	2	-0.19649173	0.168323778
during a long-distance road trip	situation	2	1.010607143	-1.408104269
on a cross-country airline flight	situation	0	-0.726948086	0.715002413
on a train ride to a different city	situation	0	1.451327472	-2.086549623
near a panhandler on the street	situation	0	0.74803145	-1.154010827
near an intoxicated person	situation	1	0.808464891	-0.91511031
in a very full subway car	situation	0	1.542435279	-2.126931608
in line at a coffee shop	situation	0	0.185151344	-2.082137306
in line at restaurant	situation	0	0.168029408	-1.770646009
in a videochat with a family member	situation	1	-1.081062686	-1.010992966
near a couple getting in a fight in public	situation	1	0.831218961	-0.681258327
near someone yelling at a retail worker	situation	0	0.856002651	-0.847029563
at airport security	situation	2	-0.72715848	0.44948326
at dinner with a romantic partner's parents	situation	2	-1.150432279	-1.616402115
at lunch with a romantic partner's best friend	situation	2	-1.204016013	-1.591426548
with a friend's parents	situation	0	-1.092577318	-1.066607392
with a sick family member	situation	1	-1.130533757	-1.053345144
with your or others' children	situation	0	-0.939610847	-0.448566779
at a boardgame night with friends	situation	1	-0.829623108	-1.174366185
during online gaming	situation	2	0.221383969	-1.2175656
at a music performance in a public venue	situation	1	1.53009051	0.781914529
at the gym	situation	2	1.906615439	-1.14095667
near a wild animal in its habitat	situation	2	1.137803452	-1.115557694
during a difficult work/class assignment	situation	1	0.315101975	-0.156130985
at one's computer in a library	situation	0	0.444410192	0.209221088
while in charge of other people	situation	0	-0.580687618	0.273596443
near a child behaving badly	situation	1	0.743562098	-0.856241756
with an angry friend	situation	1	-1.275961681	-1.125205875
in bed before going to sleep	situation	1	2.503674982	0.900026887
in a hot shower after a long day	situation	2	2.015272953	-2.341853939
at the bar to get a drink in a club	situation	0	-0.387013932	-1.475078395
an important exam	situation	2	-0.207505975	0.683892311
in an important phone call	situation	0	1.086833115	1.41790553
in a foreign country	situation	0	-0.746392216	0.809155602
at the grocery store	situation	0	0.232190951	-2.221722779
during online shopping	situation	2	0.321372283	-1.602701616
in a dressing room at clothing store	situation	0	0.303024863	-2.020303843
during preparation for a fancy event	situation	2	-0.850906253	0.540833789
in a card game with friends	situation	2	-0.700579546	-0.872062987
in a roulette game at a casino	situation	0	0.199724852	-0.906879774
while brushing teeth	situation	2	3.34715821	-1.441727209
during haircut at a new place	situation	0	-0.327685139	0.613426289
in a lecture or talk	situation	0	0.573558808	0.804738089
at a concert or music festival	situation	2	1.652151451	0.788233197
at a football game	situation	2	1.11801924	-0.389508031
during a computer software upgrade	situation	0	0.41274341	0.132336985
an icebreaker game	situation	1	0.729327333	-0.288946824
at a regular club/group meeting	situation	0	-0.712625558	-0.875083791
while stuck in a traffic jam	situation	0	1.779447267	-0.844717948
in a local voting booth	situation	0	1.458640238	0.821998695
at a food bank	situation	0	0.156676106	-1.742028682
at a blood donation clinic	situation	0	-0.325732622	0.086195708
at a thrift store	situation	0	0.183716618	-2.339521921
on an environmental cleanup activity	situation	2	2.910589511	-1.795422956
at a political rally	situation	2	-0.705758026	0.997288378
during political canvasing	situation	0	-0.83280065	0.814630465
at a political protest	situation	1	-0.844796902	1.05418827
at a surprise party for a friend	situation	2	-1.385560244	-1.127908897
on phone with an aggressive telemarketer	situation	0	1.262222169	1.555301233
with missionaries at your door	situation	0	1.062443064	0.707683119
at a post office	situation	0	-0.104079906	0.317669556
near people talking about you	situation	2	0.822464987	-0.807495601
at a hotel over night	situation	2	-0.097954195	-1.084753682
with a cat or dog	situation	2	2.798832494	0.772137349
during household cleaning	situation	1	3.005197766	-1.972207027
on laundry day	situation	2	2.693515956	-2.134837152
in the pantry of a house	situation	2	0.868052417	-1.738015121
at the sink in a house	situation	2	1.022122106	-1.833248535
in a garden	situation	2	0.952661772	-1.878892799
in an apple orchard	situation	0	0.880320923	-2.030010102
near a spider or bug	situation	0	2.008880532	-0.639541562
on the street at night	situation	1	0.063052407	-1.03500645
at a car maintenance garage	situation	2	1.6066467	-2.050771914
at customs at the border	situation	0	-0.651402011	0.73285134
at a gas station	situation	0	0.545754761	-0.897145302
in line at a store	situation	0	0.209852077	-2.150444862
in line for an ATM machine	situation	0	0.162300182	-1.923826185
in a courtroom	situation	2	0.212463678	0.952707018
in a jury room	situation	0	-0.267532143	0.768752077
near someone smoking	situation	0	0.797934485	-0.858523883
in an antiques store	situation	2	0.244684024	-2.303849805
at an art museum	situation	1	0.34734507	0.16224587
a show at a planetarium	situation	2	0.220414767	0.340985341
in a parking spot	situation	0	1.455832654	-1.224260457
an all-nighter with friends	situation	2	-0.926756016	-0.929392969
at a major sporting event on TV	situation	2	-0.608963604	0.824990854
at a soup kitchen	situation	2	0.883076203	-1.43065102
at a county fair	situation	0	-0.925758964	0.428370272
at an amusement park with friends	situation	1	-2.374152086	-0.643974838
at a jazz bar	situation	0	-0.280430006	-1.370979862
during a fast food stop on a family trip	situation	2	-0.480230475	-1.783930016
at a study group in a library	situation	2	0.503870367	-0.068825601
during a wine tasting at a vineyard	situation	0	0.488457165	-1.591412427
around a campfire	situation	1	1.556172899	-1.064110096
in an art class	situation	2	0.426503268	-0.07401003
at a karaoke bar	situation	1	-0.210019691	-1.378800594
in a cooking class	situation	1	0.472708408	-0.349071629
at a formal party	situation	0	-0.574918986	0.500282386
at a play in a theater	situation	0	1.546130155	0.641273948
in a laundromat	situation	1	2.629317704	-2.216805032
in a bathroom	situation	2	-0.18054033	-0.243784522
at a bus stop	situation	2	1.527236545	-1.898841768
outside in the snow	situation	0	2.364996524	-1.307780062
at a picnic in a park	situation	1	1.426980334	-1.803041406
at a hospital	situation	1	-0.366480761	-0.009321419
after a night of heavy drinking	situation	2	0.12679125	-1.129541443
in a corn maze	situation	2	0.894284622	-1.969884314
on a brewery tour	situation	2	0.663903489	-1.523569477
with a friend who is feeling down	situation	2	-1.144428785	-0.906926664
with an annoying acquaintance	situation	2	-2.212883711	-0.614655264
with an overbearing family member	situation	1	-1.13971027	-0.910450038
in an airbnb	situation	0	-0.938167705	0.03648875
under a tree on a sunny day	situation	1	1.825961196	-2.292081293
at a graduation ceremony	situation	2	0.045543205	1.37256147
while on a livestream	situation	0	0.463775101	0.754201161
in a quaint bakery	situation	0	0.221613172	-1.665973575
on a tennis court	situation	2	0.930626819	-0.427013873
in a pottery workshop	situation	1	0.513215562	-0.005790866
on stage in front of an audience	situation	1	1.803819852	1.037064034
in a meeting with a journalist	situation	0	0.243967732	0.680265402
out in a rainstorm	situation	2	-1.025026819	0.184817433
on a crowded city bus	situation	0	1.327112827	-2.076503016
with an elderly relative	situation	2	-1.30722714	-0.446808409
in an elevator	situation	2	-0.337791789	-0.094992786
in a dark carpark at night	situation	2	0.062758972	-1.121199985
on the couch at home	situation	1	2.46927202	0.824342797
in a professor's office hours	situation	0	0.104295521	0.412654825
at a police station	situation	0	0.327077643	-0.758371442
admiration	state	1	-2.595281178	-0.053136937
affection	state	2	-2.340063595	0.142321172
agitation	state	2	-2.992956825	1.132508878
alarm	state	2	-2.80706533	1.062913642
alertness	state	1	-3.847963334	2.13572564
amazement	state	0	-2.91810509	-0.287806831
ambivalence	state	0	-3.119684975	0.862433015
amusement	state	1	-2.56374818	-0.469430903
anger	state	1	-3.823265742	0.153258854
annoyance	state	2	-3.468894859	-0.140150402
anticipation	state	0	-2.465442335	0.793042723
anxiety	state	2	-3.078865262	1.249709577
apathy	state	0	-3.850558925	1.286476751
appreciation	state	2	-2.161994032	0.147909739
apprehension	state	0	-2.695814422	0.892304765
attention	state	0	-2.034114649	0.104504956
awareness	state	0	-1.846953564	1.072536092
awe	state	0	-2.902302852	-0.208569651
belief	state	0	-1.598992785	0.644405001
bewilderment	state	2	-3.372975849	-0.078361224
bias	state	0	-1.637382221	0.501530351
bitterness	state	2	-3.848506773	0.353023563
boredom	state	1	-3.952146931	1.405512872
calmness	state	0	-2.474907182	1.555474158
certainty	state	0	-1.938044321	0.587540574
cheerfulness	state	1	-2.179150346	1.278561442
cognition	state	1	-1.951725076	1.658124424
concern	state	2	-2.09762712	0.481216673
confusion	state	2	-3.429003661	0.431041447
consciousness	state	0	-2.097112714	1.734427172
contemplation	state	2	-2.111486164	1.590122939
contempt	state	2	-3.237317691	0.126856538
contentment	state	1	-3.068655949	0.64393464
craziness	state	0	-3.063076011	1.345493382
curiosity	state	0	-2.17539442	-0.007291131
decision	state	2	-1.176364129	0.349494679
delight	state	2	-2.482369609	-0.209330697
depression	state	0	-3.491087463	1.052315627
derangement	state	2	-3.23635641	1.471273781
desire	state	0	-2.077690771	0.315126902
despair	state	0	-3.552005115	0.746191271
disappointment	state	1	-3.300483103	0.142087559
disarray	state	1	-3.367296685	0.488912276
disbelief	state	0	-3.049928058	-0.221752575
disgust	state	2	-3.519941329	-0.152904916
distress	state	1	-3.257697263	1.074736881
distrust	state	0	-2.528044346	0.642288474
dominance	state	2	-1.098345342	0.904292542
doubt	state	0	-1.956458536	0.469012161
dread	state	0	-2.881812422	0.739350872
drowsiness	state	1	-3.882850096	2.074143547
drunkenness	state	1	-3.453573309	1.436601619
earnestness	state	2	-2.1863044	1.152177065
ecstasy	state	1	-2.625446794	1.532577612
elation	state	1	-2.771557218	0.91710829
embarrassment	state	2	-3.641307406	-0.176615792
emotion	state	0	-2.799464665	0.733589676
empathy	state	1	-2.64176793	0.203660836
enjoyment	state	2	-2.521839388	-0.287893083
enthusiasm	state	2	-2.144889191	0.848499307
envy	state	0	-2.943533689	-0.012548821
exaltation	state	0	-2.272262348	1.595629868
exasperation	state	2	-3.620206355	-0.061705001
excitement	state	2	-2.536264357	0.834421547
exhaustion	state	1	-3.964049351	1.576744055
expectation	state	0	-1.983522676	0.587353801
fascination	state	1	-2.141925289	-0.042382692
fatigue	state	2	-3.999161938	1.683720641
fear	state	0	-2.825342132	0.752233582
feeling	state	2	-1.852579143	0.925158152
frenzy	state	2	-3.1894924	1.418263051
friendliness	state	0	-2.252923873	1.275588499
frustration	state	1	-3.800893273	0.250119701
fury	state	2	-3.651554468	-0.109120676
guilt	state	1	-3.253964856	0.253425257
hallucination	state	1	-2.912556031	1.857111484
happiness	state	1	-3.252166823	0.594435407
hate	state	0	-2.865834108	0.173862076
hope	state	0	-1.886034651	0.399111644
horror	state	0	-3.206316949	0.450361222
humiliation	state	0	-3.612525503	0.090651885
humor	state	2	-2.015929857	1.133988236
hunger	state	1	-2.542891403	0.467942904
hypnosis	state	2	-2.574229041	1.950641736
hysteria	state	0	-3.208192482	1.361024643
imagination	state	0	-1.652540761	0.408820236
impatience	state	2	-3.704878622	0.190371281
indecisiveness	state	0	-3.689015403	0.952570599
indifference	state	2	-3.529408476	1.124862481
insanity	state	0	-3.255869243	1.560940443
inspiration	state	1	-1.507570933	0.296558297
intention	state	0	-1.47168833	0.285072093
interconnectedness	state	0	-1.859540338	1.476546189
interest	state	2	-1.935611039	0.156951671
intrigue	state	1	-2.090750195	0.088049943
irritation	state	2	-3.802912632	0.082981779
jealousy	state	2	-3.36587314	0.132611285
judgment	state	0	-1.294455201	0.468496319
laziness	state	0	-3.976458512	1.260970701
lethargy	state	1	-3.943781958	1.58987825
loneliness	state	1	-3.672356689	0.894982661
lust	state	0	-2.787412451	0.233581719
melancholy	state	2	-3.728669303	0.870178858
memory	state	0	-0.190260918	1.268321792
misery	state	2	-3.674281913	0.735695823
mortification	state	2	-3.649648584	-0.186454567
nervousness	state	2	-2.844348913	1.12700869
objectivity	state	0	-1.59802004	0.521985668
opinion	state	1	-1.363391935	0.533705071
optimism	state	0	-2.01088754	0.711266896
outrage	state	1	-3.801441846	-0.095059142
pain	state	2	-3.549401096	0.599274583
panic	state	2	-2.966067992	1.149095221
patience	state	0	-2.722761623	0.312229339
peacefulness	state	1	-2.421536106	1.617530597
pity	state	2	-2.823713655	0.065561597
planning	state	1	-0.412630893	0.177401472
playfulness	state	2	-2.074340856	1.175671763
pleasure	state	1	-2.429682328	-0.311046006
prejudice	state	0	-1.910647414	0.378572345
preoccupation	state	2	-2.108318336	0.666204277
pride	state	0	-2.79740192	0.004670478
rage	state	2	-3.91400543	-0.141464435
reason	state	0	-1.526938083	0.281222411
regret	state	2	-3.052188681	0.242734053
relaxation	state	2	-2.526382321	1.639879702
relief	state	2	-3.039498286	1.069251779
remorse	state	0	-3.311597759	0.249936894
resentment	state	0	-3.840944895	0.281602118
sadness	state	2	-3.590363412	0.795621115
satisfaction	state	0	-2.687816531	-0.025602825
self-consciousness	state	2	-2.198759162	1.531510173
self-control	state	0	-2.596143375	0.305451397
self-pity	state	2	-3.878425478	0.615479315
serenity	state	2	-2.462464839	1.593638385
seriousness	state	1	-2.007492398	0.993448053
shame	state	0	-3.425675271	-0.012551639
shock	state	1	-2.832860121	-0.246868468
skepticism	state	0	-2.201096883	0.645958743
sleepiness	state	2	-3.905919841	2.021213299
sorrow	state	1	-3.685904994	0.597474966
stress	state	0	-3.101465297	1.329192511
stupor	state	2	-3.508636864	1.725409119
subordination	state	0	-1.406274677	1.041966022
surprise	state	2	-2.4241027	-0.249831852
suspicion	state	0	-2.415484488	0.681719846
sympathy	state	1	-2.616278763	0.011710576
terror	state	0	-3.158034475	0.708906786
thirst	state	1	-2.485281681	0.42086637
thought	state	0	-1.192585804	0.244950277
tiredness	state	2	-4.027752833	1.696631355
torpor	state	2	-3.865416614	1.687790809
trance	state	2	-2.824501505	1.932882256
transcendence	state	0	-2.114088869	1.785747178
uncertainty	state	0	-2.722521952	0.803149834
uneasiness	state	1	-2.828072945	0.942205569
unhappiness	state	1	-3.739252739	0.592291085
vengeance	state	0	-3.61547973	-0.125291703
wakefulness	state	2	-3.847144454	2.129125696
warmth	state	2	-2.137048193	1.237380809
weariness	state	1	-4.081945305	1.503758564
woe	state	2	-3.565589257	0.48586496
worry	state	0	-2.696842699	1.020319303
