# Supplementary material for: Neural representations of situations and mental states are composed of sums of representations of the actions they afford
Source: Nat Commun. 2024 Jan 19;15:620. doi: 10.1038/s41467-024-44870-7 (PMC10799018; doi:10.1038/s41467-024-44870-7)
Supplement: Supplementary file 4 — Source Data [file 41467_2024_44870_MOESM4_ESM.zip › figure2_sourcedata.csv]

reliability_threshold	action_pattern_reliability	state_pattern_reliability	situation_pattern_reliability
0	0.066329	0.24496	0.27916
0.01010101	0.069875	0.2506	0.28032
0.02020202	0.07373	0.25775	0.28113
0.03030303	0.077587	0.26544	0.28228
0.04040404	0.081913	0.27335	0.28319
0.050505051	0.087349	0.28214	0.28466
0.060606061	0.092487	0.29308	0.28631
0.070707071	0.097566	0.30435	0.28822
0.080808081	0.10362	0.31556	0.29072
0.090909091	0.10952	0.32931	0.29382
0.101010101	0.11584	0.34267	0.29698
0.111111111	0.1233	0.35687	0.30025
0.121212121	0.13076	0.3721	0.30448
0.131313131	0.1392	0.38872	0.30872
0.141414141	0.14686	0.40745	0.3139
0.151515152	0.15596	0.42747	0.31928
0.161616162	0.16453	0.44693	0.32389
0.171717172	0.17355	0.46703	0.33006
0.181818182	0.18086	0.4874	0.33649
0.191919192	0.18971	0.5055	0.34246
0.202020202	0.19846	0.52392	0.34925
0.212121212	0.20729	0.54288	0.35657
0.222222222	0.21632	0.56171	0.36471
0.232323232	0.22607	0.58189	0.37475
0.242424242	0.23596	0.60053	0.38471
0.252525253	0.24412	0.61722	0.39501
0.262626263	0.25467	0.63457	0.40483
0.272727273	0.26633	0.65056	0.41494
0.282828283	0.27753	0.66313	0.42517
0.292929293	0.28714	0.67535	0.43669
0.303030303	0.29885	0.69047	0.44966
0.313131313	0.3101	0.70281	0.46349
0.323232323	0.31989	0.7132	0.47711
0.333333333	0.32898	0.72442	0.49211
0.343434343	0.34057	0.73344	0.50889
0.353535354	0.3504	0.747	0.52627
0.363636364	0.36234	0.75679	0.54274
0.373737374	0.36993	0.76126	0.55911
0.383838384	0.38085	0.76114	0.57565
0.393939394	0.39493	0.76508	0.59147
0.404040404	0.40634	0.76364	0.60877
0.414141414	0.41576	0.76658	0.62456
0.424242424	0.41861	0.76093	0.63996
0.434343434	0.43095	0.75991	0.65349
0.444444444	0.42387	0.75333	0.6651
0.454545455	0.41768	0.74652	0.67514
0.464646465	0.41719	0.73914	0.6846
0.474747475	0.40897	0.73367	0.69326
0.484848485	0.38929	0.72157	0.69906
0.494949495	0.35742	0.71132	0.70544
0.505050505	0.32432	0.6944	0.71003
0.515151515	0.28457	0.68184	0.71412
0.525252525	0.19671	0.67043	0.71482
0.535353535	0.16432	0.64764	0.7148
0.545454545	0.11794	0.62182	0.71625
0.555555556	0.10786	0.60176	0.71488
0.565656566	0.029169	0.59846	0.71155
0.575757576	0.026558	0.58713	0.70554
0.585858586	0.025163	0.5824	0.7033
0.595959596	0.01213	0.57234	0.69951
0.606060606	-0.013948	0.58435	0.69703
0.616161616	-0.0081336	0.6142	0.69485
0.626262626	0.0074266	0.53787	0.69181
0.636363636	0.0075745	0.52281	0.68941
0.646464646	0.014731	0.12006	0.68355
0.656565657	-0.0044621	0.057788	0.68247
0.666666667	0.015995	NA	0.6846
0.676767677	-0.16715	NA	0.68338
0.686868687	-0.1585	NA	0.68564
0.696969697	-0.026063	NA	0.68724
0.707070707	-0.026063	NA	0.67804
0.717171717	NA	NA	0.68291
0.727272727	NA	NA	0.67662
0.737373737	NA	NA	0.6622
0.747474747	NA	NA	0.63733
0.757575758	NA	NA	0.62685
0.767676768	NA	NA	0.60929
0.777777778	NA	NA	0.61567
0.787878788	NA	NA	0.59648
0.797979798	NA	NA	0.36148
0.808080808	NA	NA	0.28235
0.818181818	NA	NA	0.083487
0.828282828	NA	NA	0.071863
0.838383838	NA	NA	NA
0.848484848	NA	NA	NA
0.858585859	NA	NA	NA
0.868686869	NA	NA	NA
0.878787879	NA	NA	NA
0.888888889	NA	NA	NA
0.898989899	NA	NA	NA
0.909090909	NA	NA	NA
0.919191919	NA	NA	NA
0.929292929	NA	NA	NA
0.939393939	NA	NA	NA
0.949494949	NA	NA	NA
0.95959596	NA	NA	NA
0.96969697	NA	NA	NA
0.97979798	NA	NA	NA
0.98989899	NA	NA	NA
1	NA	NA	NA
