# Supplementary material for: Neural representations of situations and mental states are composed of sums of representations of the actions they afford
Source: Nat Commun. 2024 Jan 19;15:620. doi: 10.1038/s41467-024-44870-7 (PMC10799018; doi:10.1038/s41467-024-44870-7)
Supplement: Supplementary file 4 — Source Data [file 41467_2024_44870_MOESM4_ESM.zip › figure4_sourcedata.csv]

Participant	Z(r) matched-mismatched; actions sum to situations	Z(r) matched-mismatched; actions sum to states	Z(r) matched-mismatched; states sum to situations
1	0.002847786	0.002832569	0.001561943
2	0.007022499	0.002207879	0.001649001
3	0.004560843	-0.001041649	0.002352144
4	-0.004512343	0.004396724	-0.000217115
5	0.000696792	0.004141489	-0.002425614
6	0.000981215	0.010953913	0.000680235
7	0.007847837	-0.005183738	-0.001869361
8	0.003108535	0.002205164	-0.00074976
9	0.000212706	0.003069623	0.002722712
10	0.002630091	-5.40E-05	0.001304451
11	0.005501774	0.006565249	-0.005237338
12	0.001060389	0.002894519	0.00036383
13	0.003021663	0.003763223	0.003872754
14	-0.000100109	0.000256137	0.000597304
15	0.007261785	0.002251768	-3.64E-05
16	0.000454143	-0.004284337	-0.001553172
17	-0.001674792	0.003298953	0.001537164
18	-0.001619105	0.00056401	0.001450425
19	0.005421702	0.004396983	0.000657564
20	0.00270797	-0.001969142	0.003023274
21	-8.12E-05	-8.80E-05	-0.000627399
22	0.002057809	0.002039185	-0.002015648
23	0.003267392	0.000592581	0.00100541
24	0.000261344	0.002580289	-0.000784779
25	-0.00230745	-0.002636235	0.000811869
26	0.005204962	0.003112198	-0.003132022
27	-0.007117492	0.000337956	0.001991421
28	-0.000573475	-0.001333677	-0.002434527
