# Supplementary material for: Neural representations of situations and mental states are composed of sums of representations of the actions they afford
Source: Nat Commun. 2024 Jan 19;15:620. doi: 10.1038/s41467-024-44870-7 (PMC10799018; doi:10.1038/s41467-024-44870-7)
Supplement: Supplementary file 4 — Source Data [file 41467_2024_44870_MOESM4_ESM.zip › figure5_sourcedata.csv]

Participant	Z(r) actions sum to situations	Z(r) actions sum to states	Z(r) states sum to situations
1	0.006625895	0.084638393	0.096543529
2	0.056491381	0.035408911	0.01184
3	0.044346501	0.059902972	0.054235651
4	0.057434702	0.057480592	-0.033641287
5	0.033461265	0.039646519	-0.009852187
6	0.034223265	0.083080056	0.072918887
7	0.047136508	0.038753139	0.044590456
8	0.042807017	0.051049527	0.021468896
9	0.111874385	0.064851501	-0.013360117
10	0.009565352	0.032733217	0.027868192
11	0.029267786	-0.000506053	-0.024291246
12	0.041139043	4.64857633891674e-05	-0.038001427
13	0.02465251	0.036940487	-0.001461445
14	0.079606865	0.139541232	0.002099619
15	0.070426454	0.094741323	0.050910041
16	0.163659244	0.07552003	0.055335285
17	0.067224068	0.047145341	0.012000631
18	0.113250726	0.041368183	0.017979814
19	0.080490317	0.066452636	0.056616023
20	0.074316287	0.070457161	0.032807433
21	-0.062088726	0.075553467	0.076668734
22	0.13669099	0.113258233	0.072933325
23	0.16419259	0.095102064	-0.067043542
24	0.089355483	0.097618956	0.049594995
25	0.014256998	0.017787734	0.055793798
26	-0.039082732	0.020068929	0.058316266
27	0.002552941	0.04348367	-0.004005025
28	0.027420105	0.062426241	0.008057904
